# Supplementary material for: Development of a Spherical Model with a 3D Microchannel: An Application to Glaucoma Surgery
Source: Micromachines (Basel). 2019 Apr 30;10(5):297. doi: 10.3390/mi10050297 (PMC6562714; doi:10.3390/mi10050297)
Supplement: Supplementary file 1 [file micromachines-10-00297-s001.zip]

Archive with 1 entries (1 files):
- micromachines-480380-SI.mp4
